# Supplementary material for: A semi-automated method for unbiased alveolar morphometry: Validation in a bronchopulmonary dysplasia model
Source: PLoS One. 2020 Sep 23;15(9):e0239562. doi: 10.1371/journal.pone.0239562 (PMC7511023; doi:10.1371/journal.pone.0239562)
Supplement: S3 File — Plugin to check the quality of the semi-automated segmentation (optional). (IJM) [file pone.0239562.s005.ijm]

//Choose the folder containing the images
dir = getDirectory("Choose a directory containing 500µmx500µm images");
list = getFileList(dir);

for (i=0; i<list.length; i++) {
  if (endsWith(list[i], "/"))
     print("Cannot proceed because folder contains subdirectory");
      //processFiles(""+dir+list[i]);
  else {
     showProgress(i, list.length);
     path = dir+list[i];
     if (endsWith(path, "_rescaled.bmp")) {
           process(path,list[i],dir);
      }
  }
}

function process(path,filename,dir)
{
//Open image and get names
	open(path);
	basename=getBaseName(filename);
	imageTitle=getTitle();

//Open edge-image 
	open(dir+basename+"_edges.tif");
	run("Yellow");

//Combine images
	imageCalculator("XOR", imageTitle, basename+"_edges.tif");

//Remove non-parenchymal areas
	selectWindow(imageTitle);
	if (File.exists(dir+basename+".zip"))
		{roiManager("Open", dir+basename+".zip");
		roiManager("Deselect");
		roiManager("Fill");
		roiManager("reset");}

//Check by user
	selectWindow(imageTitle);
	waitForUser("Check if mask fits air-tissue-interface and click OK");
	close(imageTitle);
	close();
}

function getBaseName(name)
{
  dotIndex = indexOf(name, "_rescaled.");
  //Get the basename
  name = substring(name, 0, dotIndex);
  return name;
}
