# Supplementary material for: A semi-automated method for unbiased alveolar morphometry: Validation in a bronchopulmonary dysplasia model
Source: PLoS One. 2020 Sep 23;15(9):e0239562. doi: 10.1371/journal.pone.0239562 (PMC7511023; doi:10.1371/journal.pone.0239562)
Supplement: S4 File — Plugin to randomly sample a proportion of a slide scanner image in.czi image in individual.png fields. (GROOVY) [file pone.0239562.s006.groovy]

//@File(label="Input directory", description="Select the directory with CZI images", style="directory") inputDir
//@Integer(label="Tile Size", value=500, description="Tile size in um") tileSize
//@Integer(label="Tile Propotion Number (1/n)", value=30, description="Tile Propotion Number (1/n) of full tile to extract") tileNumberPoportionToSave
//@String(label="Threshold Method for Tissue Detection",choices={'Mean','Moments','Percentile'}) thresholdMethod
//@Integer(label="Min Tissue Size", value=40000, description="Minimum tissue size (change only if it failed to segment, in pixel") minTissueSize


import ij.IJ
import ij.ImagePlus
import ij.gui.GenericDialog
import ij.Prefs
import ij.measure.Measurements
import ij.WindowManager

import ij.process.ImageConverter
import ij.process.ImageProcessor
import ij.process.ByteProcessor
import ij.process.ImageStatistics 

import ij.plugin.Duplicator
import ij.plugin.ImageCalculator
import ij.plugin.RoiScaler
import ij.plugin.Thresholder
import ij.process.ImageStatistics
import ij.measure.ResultsTable
import ij.plugin.filter.ParticleAnalyzer
import ij.plugin.frame.RoiManager

import ij.gui.Roi
import ij.gui.ShapeRoi

import groovy.io.FileType
import groovy.time.TimeCategory 
import groovy.time.TimeDuration

import loci.plugins.BF
import loci.formats.ChannelSeparator
import loci.formats.FormatException
import loci.formats.IFormatReader
import loci.formats.meta.IMetadata
import loci.formats.MetadataTools

import loci.common.Region
import loci.plugins.in.ImporterOptions

import loci.plugins.util.ImageProcessorReader
import loci.plugins.util.LociPrefs
import loci.common.Region

import java.awt.Rectangle
import java.io.File
import java.lang.Double
import java.nio.file.Paths
import java.util.Collections

import static groovy.io.FileType.FILES

rm = new RoiManager(true)
rm.reset()
rt = new ResultsTable()

//Clear the log window
IJ.log("\\Clear")

folderName=inputDir.getAbsolutePath()
IJ.log('Analyze Dir '+inputDir.name)
inputDir.eachFile (FILES) {  

  if(it.name.endsWith('.czi')) {
    rm.reset()
    baseFileName=it.name[0..-5]
    imageName=it.name
    IJ.log('Analyze File '+imageName)
    id=Paths.get(inputDir.getAbsolutePath(), it.name).toString()
    //Create the Image Reader and parse all the series
    ImageProcessorReader r = new ImageProcessorReader(new ChannelSeparator(LociPrefs.makeImageReader()))    
    omeMeta = MetadataTools.createOMEXMLMetadata()
    r.setMetadataStore(omeMeta)
    r.setId(id)
    
    (smallestSlidePosition,smallestSlideWidth,largestSlidePosition,largestSlideWidth)=getSmallestAndBiggestSlidePosition(r)
    ratioFactor=largestSlideWidth/smallestSlideWidth
    
    r.setSeries(smallestSlidePosition)
    ImageProcessor ip = r.openProcessors(0)[0];
    imp = new ImagePlus(''+smallestSlidePosition, ip)
    IJ.saveAs(imp, 'PNG', Paths.get(inputDir.getAbsolutePath(), baseFileName+'_rescaled.png').toString())
    tissueRoi=detectTissue(imp,rt,rm,thresholdMethod,minTissueSize)
    //Save the Tissue ROI
    rm.reset()
    rm.addRoi(tissueRoi)
    rm.runCommand('Select All') // deselect ROIs to save them all and get them as an array of Roi
    rm.runCommand('Save', Paths.get(inputDir.getAbsolutePath(),baseFileName+'_tissue_roi_'+thresholdMethod+'.zip').toString())
    rm.reset()
    //Rescale the ROI to the Max resolution
    roiScaler=new RoiScaler()
    tissueRoiRescaled=roiScaler.scale(tissueRoi, ratioFactor, ratioFactor, false)
    //Define pixel size
    pixelWidth = omeMeta.getPixelsPhysicalSizeX(largestSlidePosition)
    pixelHeight = omeMeta.getPixelsPhysicalSizeY(largestSlidePosition)
    bounds=tissueRoiRescaled.getBounds()
    tileWidth=(int)(tileSize/pixelWidth.value.doubleValue())
    tileHeight=(int)(tileSize/pixelHeight.value.doubleValue())    
    //println('y='+bounds.y+' '+'x='+bounds.x+' width='+bounds.width+' height='+bounds.height)
    //println('tileWidth='+tileWidth+' '+'tileHeight='+tileHeight)
    int tileNumber=0
    tissueShapeRoi=new ShapeRoi(tissueRoiRescaled)
    tileRoiList=[]
    //Create the tile ROIs
    for (int y = bounds.y; y < bounds.y + bounds.height; y += tileHeight) {
      for (int x = bounds.x; x < bounds.x + bounds.width; x += tileWidth) {
        tileRoi=new Roi(x, y, tileWidth, tileHeight)
        tileShapeRoi=new ShapeRoi(tileRoi)
        tissueShapeRoi=new ShapeRoi(tissueRoiRescaled)
        nonOverlappingRoi=tileShapeRoi.not(tissueShapeRoi)
        //println(tileNumber+' - '+nonOverlappingRoi.getLength())
        if(nonOverlappingRoi.getLength()==0)
        {
          //println('Full Roi for Roi number '+tileNumber)
          tileRoiList.add(new Roi(x, y, tileWidth, tileHeight))
        }
        tileNumber=tileNumber+1
      }
    }
    tileNumberToSave=(int)(tileNumber/tileNumberPoportionToSave.intValue())
    println(tileNumberToSave.getClass())
    //Randomize the Tile list to pick only a few randomly
    Collections.shuffle(tileRoiList)
    //Subset the randomized list
    tileRoiSubList = tileRoiList.subList(0, tileNumberToSave)
    index=1
    //Crop the Max magnification image to generate the tileNumberToSave tiles
    for(def tile : tileRoiSubList) {
      bound=tile.getBounds()
      x=bound.getX()
      y=bound.getY()
      width=bound.getWidth()
      height=bound.getHeight()
      //println('Cropping x:'+x+' y:'+y+' width:'+width+' height:'+height)
      options = new ImporterOptions()
      options.setColorMode(ImporterOptions.COLOR_MODE_COMPOSITE)
      options.setCrop(true)
      options.setCropRegion(largestSlidePosition, new Region((int)x, (int)y, (int)width, (int)height))
      options.setId(id)
      imps = BF.openImagePlus(options)      
      IJ.saveAs(imps[0], 'PNG', Paths.get(inputDir.getAbsolutePath(), baseFileName+'_'+String.format( "%02d", index )+'.png').toString())
      index=index+1
      tile=roiScaler.scale(tile, 1d/(double)ratioFactor, 1d/(double)ratioFactor, false)
      rm.addRoi(tile)
    }
    rm.runCommand('Select All') // deselect ROIs to save them all and get them as an array of Roi
    rm.runCommand('Save', Paths.get(inputDir.getAbsolutePath(),baseFileName+'_rois.zip').toString())
  }
}

IJ.log('Analysis Done!')


def getSmallestAndBiggestSlidePosition(ImageProcessorReader r)
{
  smallestSlidePosition=-1
  maxWidth=-1
  minWidth=Integer.MAX_VALUE
  largestSlidePosition=-1

  series=r.getSeriesCount()   
  for(int s=0; s<series; s++)
  {
    r.setSeries(s)
    if(r.isThumbnailSeries()==false)//Skip the thumbnail like the picture of the slide name
    {
      if(maxWidth<r.getSizeX())
      {
        maxWidth=r.getSizeX()
        largestSlidePosition=s
      }
      if(minWidth>r.getSizeX())
      {
        minWidth=r.getSizeX()
        smallestSlidePosition=s
      }
    }
  }
  return [smallestSlidePosition,minWidth,largestSlidePosition,maxWidth]
}


def detectTissue(imp,rt,rm,thresholdMethod,minTissueSize)
{
  rt.reset()
  rm.reset()
  new ImageConverter(imp).convertToGray8()
  IJ.run(imp, "Gaussian Blur...", "sigma=1")
  IJ.setAutoThreshold(imp, thresholdMethod)
  Prefs.blackBackground = false
  IJ.run(imp, "Convert to Mask", "")
  impCopy = new Duplicator().run(imp, 1, 1)//, 1, 1, 1, 1);
  
  //1- Detect Whole Tissue
  IJ.run(imp, "Fill Holes", "");
  //imp.show();
  particleAnalysisOptions = ParticleAnalyzer.ADD_TO_MANAGER
  p  = new ParticleAnalyzer(particleAnalysisOptions, Measurements.AREA, rt, minTissueSize, Double.POSITIVE_INFINITY, 0.0, 1.0)
  p.setRoiManager(rm)
  p.analyze(imp)
  rm.runCommand('Select All') // deselect ROIs to save them all
  def tissueRois=rm.getRoisAsArray()
  
  //2- Detect Tissue's Holes
  rt.reset()
  rm.reset()
  ip = impCopy.getProcessor()
  ip.invert()
  particleAnalysisOptions = ParticleAnalyzer.ADD_TO_MANAGER|ParticleAnalyzer.EXCLUDE_EDGE_PARTICLES
  p  = new ParticleAnalyzer(particleAnalysisOptions, Measurements.AREA, rt, 100000, Double.POSITIVE_INFINITY, 0.0, 1.0)
  p.setRoiManager(rm)
  p.analyze(impCopy)
  rm.runCommand('Select All') // deselect ROIs to save them all
  def holeRoisNumber=rm.getCount()
  if(rm.getCount()>holeRoisNumber)
  {
    def holeRois=rm.getRoisAsArray()
  }
  combinedRoi=new ShapeRoi(tissueRois[0])
  for(int i=1;i<tissueRois.length;i++)
  {
    roi = new ShapeRoi(tissueRois[i])
    combinedRoi = combinedRoi.or(roi)    
  }
  if(holeRoisNumber)
  {
    for(int i=0;i<holeRois.length;i++)
    {
      roi = new ShapeRoi(holeRois[i])
      combinedRoi = combinedRoi.xor(roi)    
    }
  }

  return combinedRoi
}
