# Supplementary material for: A semi-automated method for unbiased alveolar morphometry: Validation in a bronchopulmonary dysplasia model
Source: PLoS One. 2020 Sep 23;15(9):e0239562. doi: 10.1371/journal.pone.0239562 (PMC7511023; doi:10.1371/journal.pone.0239562)
Supplement: S5 File — Full results used for the analysis presented in the paper. (XLSX) [file pone.0239562.s007.xlsx]

## Sheet: artifical test images
	known value			Morphometry 2.1
	Vsep%	S/Vtot	Lm	Pref	Psep	I	V%	Lm
test1				64	14	72
test1				64	8	63
test1				64	13	63
test1				64	10	59
test1				64	16	71
test1				64	19	64
test1				64	10	66
test1				64	14	68
test1				64	14	70
test1				64	10	66
test1				64	15	70
test1				64	20	70
test1				64	11	62
test1				64	9	56
test1				64	12	69
test1				64	10	67
test1				64	17	62
test1				64	18	70
test1				64	10	63
test1				64	14	66
				64	17	134
				64	24	144
				64	17	146
				64	24	140
				64	17	152
				64	19	150
				64	19	152
				64	17	150
				64	19	142
				64	19	142
				64	23	158
				64	17	144
				64	18	158
				64	23	136
				64	19	154
				64	20	134
				64	17	148
				64	23	146
				64	19	136
				64	21	140
TEST1	0.324124	0.0283492	95.3643	1280	392	2906	0.30625	86.6304
				64	32	134
				64	32	118
				64	35	138
				64	36	128
				64	36	120
				64	36	140
				64	30	124
				64	39	132
				64	40	140
				64	37	146
				64	40	136
				64	31	140
				64	37	134
				64	36	132
				64	33	128
				64	37	134
				64	38	142
				64	42	144
				64	30	136
				64	30	132
TEST2	0.592595	0.0280969	58	1280	707	2678	0.552344	60.6593
				64	32	62
				64	42	62
				64	36	62
				64	36	54
				64	35	64
				64	39	56
				64	38	64
				64	35	60
				64	33	64
				64	38	58
				64	42	66
				64	45	58
				64	30	58
				64	38	62
				64	38	60
				64	42	54
				64	40	46
				64	34	60
				64	36	68
				64	40	64
TEST3	0.592595	0.0140484	116	1280	749	1202	0.585156	125.24
				64	37	80
				64	38	76
				64	37	82
				64	38	76
				64	38	60
				64	35	84
				64	39	70
				64	42	60
				64	33	78
				64	34	84
				64	41	68
				64	39	80
				64	36	72
				64	37	88
				64	41	64
				64	41	74
				64	37	72
				64	39	88
				64	44	74
				64	37	84
TEST4	0.598062	0.0182699	88	1280	763	1514	0.596094	96.8094
				64	41	126
				64	41	120
				64	38	132
				64	37	132
				64	26	130
				64	28	132
				64	36	124
				64	39	132
				64	39	142
				64	43	134
				64	46	126
				64	29	144
				64	46	138
				64	39	124
				64	34	136
				64	40	132
				64	32	140
				64	33	150
				64	35	130
				64	31	134
TEST5	0.569424	0.026497	65	1280	733	2658	0.572656	58.3426
				64	36	58
				64	36	58
				64	38	56
				64	36	64
				64	43	58
				64	42	58
				64	37	58
				64	40	54
				64	36	62
				64	37	54
				64	39	50
				64	39	64
				64	35	54
				64	36	66
				64	41	54
				64	33	64
				64	33	56
				64	31	60
				64	38	58
				64	41	58
TEST6	0.569424	0.0132485	130	1280	747	1164	0.583594	129.816
				64	33	225
				64	36	220
				64	26	229
				64	39	226
				64	15	236
				64	32	230
				64	24	231
				64	31	221
				64	23	241
				64	32	234
				64	27	213
				64	15	238
				64	12	224
				64	22	243
				64	22	225
				64	48	225
				64	14	246
				64	19	236
				64	34	234
TEST7	0.388531	0.0407646	60	1216	504	4377	0.414474	46.1165
				64	44	196
				64	44	200
				64	37	205
				64	36	199
				64	23	217
				64	39	211
				64	38	192
				64	42	199
				64	30	207
				64	40	204
				64	36	194
				64	18	215
				64	29	207
				64	31	217
				64	33	199
				64	47	207
				64	22	229
				64	23	225
				64	34	193
				64	32	194
TEST8	0.506748	0.0358729	55	1280	678	4110	0.529687	41.5248
				64	27	471
				64	13	464
				64	19	475
				64	22	494
				64	23	484
				64	11	476
				64	23	483
				64	23	488
				64	17	468
				64	20	463
				64	19	487
				64	17	492
				64	14	469
				64	16	465
				64	15	482
				64	24	491
				64	18	491
				64	23	472
				64	27	483
				64	25	461
TEST9	0.30904	0.092128	30	1280	396	9559	0.309375	26.2176
				64	23	149
				64	30	149
				64	25	131
				64	25	151
				64	27	136
				64	24	152
				64	27	139
				64	23	139
				64	26	139
				64	32	145
				64	33	130
				64	28	152
				64	31	135
				64	28	151
				64	28	138
				64	32	144
				64	27	139
				64	32	160
				64	27	141
				64	30	138
TEST10	0.449678	0.0244588	90	1280	558	2858	0.435937	71.619

## Sheet: lungs
IMAGE			MANUAL OBSERVER 1							ALGORITHM OBSERVER 1
batch	lung	slide	Ptot	Pnonpar	Psep	I	Lm	Lmw	Vvsep	Pref	Psep	I	Lm	Lmw	Vvsep
	1075	c_01	64	0	12	165				64	10	171
		c_02	64	28	14	102				36	13	128
		c_03	64	3	12	165				61	12	175
		c_04	64	16	14	192				63	14	206
		c_05	64	6	9	146				57	10	161
		c_06	64	0	12	188				64	11	187
		c_07	64	19	11	125				51	12	142
		c_08	64	10	9	125				54	7	138
		c_09	64	39	3	66				27	4	78
		c_10	64	0	12	152				64	10	157
		c_11	64	6	8	184				58	5	192
		c_12	64	0	8	128				64	8	135
		c_13	64	11	4	114				55	5	119
		c_14	64	3	10	164				61	11	172
		c_15	64	6	9	162				59	9	192
		c_16	64	2	10	165				62	8	189
		c_17	64	18	11	141				47	10	160
		c_18	64	44	2	57				21	3	70
		c_19	64	0	10	162				64	9	166
		c_20	64	0	13	159				64	13	180
		TOTAAL	1280	211	193	2862	63.6646	14.0266	0.180543	1096	184	3118	60.839	12.2745	0.167883
	1076	sq_01	64	0	10	187				64	11	186
		sq_02	64	0	8	196				64	6	213
		sq_3	64	2	10	209				64	12	220
		sq_4	64	0	7	170				64	7	180
		sq_5	64	6	9	181				58	8	188
		sq_6	64	13	14	172				52	17	185
		sq_7	64	15	7	149				51	9	166
		sq_8	64	1	8	185				63	9	193
		sq_9	64	5	13	225				60	14	246
		sq_10	64	7	11	185				57	10	185
		sq_11	64	0	9	177				64	11	191
		sq_12	64	1	9	196				62	12	206
		sq_13	64	7	7	135				56	6	148
		sq_14	64	1	15	200				64	16	186
		sq_15	64	7	16	204				57	14	212
		sq_16	64	0	14	215				64	12	231
		sq_17	64	0	13	209				64	12	218
		sq_18	64	7	8	202				57	15	221
		sq_19	64	23	6	137				64	9	166
		sq_20	64	17	7	161				49	8	155
		TOTAAL	1280	112	201	3695	54.4346	11.3147	0.172089	1198	218	3896	52.3203	11.6386	0.18197
	1077	sq_01	64	0	11	201				64	13	201
		sq_02	64	0	15	196				64	14	222
		sq_3	64	16	8	160				51	11	170
		sq_4	64	0	14	204				64	14	218
		sq_5	64	5	16	173				60	15	182
		sq_6	64	2	10	182				64	10	186
		sq_7	64	16	11	163				50	12	179
		sq_8	64	29	8	122				46	13	138
		sq_9	64	0	16	215				64	16	219
		sq_10	64	0	12	182				64	11	186
		sq_11	64	27	8	91				33	6	108
		sq_12	64	11	5	145				55	5	166
		sq_13	64	2	15	208				63	17	217
		sq_14	64	0	9	188				64	8	197
		sq_15	64	0	12	185				64	9	200
		sq_16	64	0	15	174				64	15	180
		sq_17	64	30	6	106				40	9	130
		sq_18	64	17	10	132				47	10	152
		sq_19	64	27	10	116				43	15	146
		sq_20	64	2	10	145				63	10	151
		TOTAAL	1280	184	221	3288	55.3528	13.9805	0.201642	1127	233	3548	52.4104	13.6595	0.206744
	1078	sq_01	64	0	24	176				64	26	189
		sq_02	64	0	9	148				63	12	156
		sq_3	64	1	17	148				63	16	163
		sq_4	64	0	9	172				64	9	189
		sq_5	64	6	14	136				57	17	145
		sq_6	64	30	7	95				35	6	108
		sq_7	64	20	13	106				45	11	110
		sq_8	64	46	4	49				18	3	54
		sq_9	64	2	17	157				64	18	162
		sq_10	64	3	10	156				64	11	165
		sq_11	64	0	15	173				64	14	187
		sq_12	64	0	19	174				64	20	184
		sq_13	64	0	8	146				63	7	159
		sq_14	64	24	8	100				46	12	128
		sq_15	64	25	8	99				43	14	113
		sq_16	64	21	9	114				47	10	133
		sq_17	64	12	10	124				54	13	143
		sq_18	64	24	10	120				41	9	122
		sq_19	64	20	11	144				44	13	161
		sq_20	64	5	18	170				62	21	177
		TOTAAL	1280	239	240	2707	61.5471	18.4411	0.230548	1065	262	2948	56.6567	18.4858	0.246009
	1079	sq_01	64	7	9	134				57	11	152
		sq_02	64	37	10	85				28	11	89
		sq_3	64	0	16	170				64	17	198
		sq_4	64	0	11	178				63	11	190
		sq_5	64	0	12	143				64	13	154
		sq_6	64	0	14	155				64	13	176
		sq_7	64	0	14	164				64	13	172
		sq_8	64	3	14	148				64	13	175
		sq_9	64	19	12	102				64	15	161
		sq_10	64	6	16	147				61	20	173
		sq_11	64	2	15	122				61	16	147
		sq_12	64	19	9	110				47	11	128
		sq_13	64	0	13	148				58	14	146
		sq_14	64	0	8	126				64	9	149
		sq_15	64	16	12	126				50	13	135
		sq_16	64	9	15	104				50	11	107
		sq_17	64	0	23	178				62	23	179
		sq_18	64	10	11	121				59	16	151
		sq_19	64	0	11	149				64	9	173
		sq_20	64	0	16	149				59	13	150
		TOTAAL	1280	128	261	2759	67.1722	19.6767	0.226562	1167	272	3105	59.9549	18.2209	0.233076
	1080	sq_01	64	1	17	181				64	17	199
		sq_02	64	5	11	148				59	12	168
		sq_3	64	4	10	166				61	13	178
		sq_4	64	24	4	105				41	7	110
		sq_5	64	1	8	194				63	9	201
		sq_6	64	20	12	116				47	14	131
		sq_7	64	29	4	100				36	8	108
		sq_8	64	26	10	92				45	9	110
		sq_9	64	0	9	145				64	9	178
		sq_10	64	9	12	133				54	11	155
		sq_11	64	0	20	187				64	17	204
		sq_12	64	8	13	151				59	12	165
		sq_13	64	27	4	86				42	10	101
		sq_14	64	26	4	90				40	5	117
		sq_15	64	23	9	129				44	12	171
		sq_16	64	4	12	136				60	12	164
		sq_17	64	2	9	154				62	10	172
		sq_18	64	0	12	167				63	9	178
		sq_19	64	15	10	107				50	9	131
		sq_20	64	11	13	162				54	13	195
		TOTAAL	1280	235	203	2749	63.709	15.3598	0.194258	1072	218	3136	56.6429	14.4592	0.203358
	1181	sq_01	64	1	15	158				64	16	171
		sq_02	64	10	9	165				54	14	176
		sq_3	64	18	9	105				48	10	128
		sq_4	64	36	8	82				29	11	89
		sq_5	64	0	17	160				64	17	170
		sq_6	64	11	14	163				55	15	180
		sq_7	64	5	9	130				61	13	161
		sq_8	64	3	15	193				64	18	209
		sq_9	64	24	9	120				44	17	132
		sq_10	64	0	9	158				64	10	160
		sq_11	64	20	3	93				43	3	106
		sq_12	64	0	19	170				63	22	180
		sq_13	64	15	12	117				48	11	119
		sq_14	64	0	7	139				64	7	139
		sq_15	64	3	15	159				61	15	189
		sq_16	64	22	9	103				41	10	113
		sq_17	64	0	10	112				58	10	111
		sq_18	64	6	14	150				59	13	156
		sq_19	64	13	9	123				51	10	138
		sq_20	64	27	0	123				40	15	137
		TOTAAL	1280	214	212	2723	65.2339	16.1939	0.198874	1075	257	2964	57.4035	18.0351	0.23907
	1182	sq_01	64	0	16	210				64	19	235
		sq_02	64	13	15	142				52	18	141
		sq_3	64	2	13	160				61	13	183
		sq_4	64	3	15	159				61	18	193
		sq_5	64	8	14	142				45	17	137
		sq_6	64	0	23	194				63	18	194
		sq_7	64	24	3	88				42	7	94
		sq_8	64	12	16	178				55	20	195
		sq_9	64	2	20	201				60	20	205
		sq_10	64	7	8	157				61	12	151
		sq_11	64	0	11	140				64	11	155
		sq_12	64	0	14	178				63	16	204
		sq_13	64	0	13	128				64	14	144
		sq_14	64	22	8	121				47	10	151
		sq_15	64	6	17	161				59	19	179
		sq_16	64	0	10	208				63	12	226
		sq_17	64	12	8	155				50	11	173
		sq_18	64	0	10	137				64	11	142
		sq_19	64	3	16	196				63	17	222
		sq_20	64	10	11	150				55	14	163
		TOTAAL	1280	124	261	3205	58.0842	16.9385	0.225779	1156	297	3487	51.2395	17.7161	0.25692
	1183	sq_01	64	3	16	223				61	15	229
		sq_02	64	0	14	206				64	15	225
		sq_3	64	1	13	189				62	15	205
		sq_4	64	1	20	194				62	19	186
		sq_5	64	0	8	161				64	6	167
		sq_6	64	28	7	138				37	9	151
		sq_7	64	10	11	157				59	13	179
		sq_8	64	3	14	218				60	11	219
		sq_9	64	0	10	173				64	8	176
		sq_10	64	14	15	161				57	14	183
		sq_11	64	0	20	169				64	18	183
		sq_12	64	0	10	173				64	11	167
		sq_13	64	2	14	177				63	15	192
		sq_14	64	5	13	183				59	14	193
		sq_15	64	0	13	201				64	12	233
		sq_16	64	26	11	113				38	9	121
		sq_17	64	14	8	142				50	8	162
		sq_18	64	4	11	155				59	12	157
		sq_19	64	13	14	152				52	15	166
		sq_20	64	0	13	205				64	14	212
		TOTAAL	1280	124	255	3490	53.6986	15.1977	0.220588	1167	253	3706	51.2984	14.1997	0.216795
	xxx	field_1.jpg
		field_2.jpg
		field_3.jpg	64	2	22	148				62	16	149
		field_4.jpg	64	6	21	126				58	22	142
		field_5.jpg	64	5	13	96				61	12	110
		field_7.jpg	64	16	8	96				49	8	123
		field_7.jpg	64	38	13	74				23	10	74
		field_8.jpg	64	20	14	90				48	14	105
		field_9.jpg	64	24	10	88				42	12	101
		field_10.jpg	64	8	14	94				57	14	106
		field_11.jpg	64	52	4	28				12	3	33
		field_12.jpg	64	42	5	30				21	4	36
		field_13.jpg	64	6	11	112				58	10	143
		field_14.jpg	64	3	4	67				61	7	86
		field_15.jpg	64	0	15	98				64	17	132
		field_16.jpg	64	19	10	97				46	17	106
		field_17.jpg	64	27	8	53				36	8	110
		field_18.jpg	64	0	23	141				62	21	159
		field_19.jpg	64	41	3	41				21	1	41
		field_20.jpg	64	4	10	102				53	10	118
		TOTAAL	1152	313	208	1581	83.0158	27.365	0.247914	834	206	1874	69.7033	22.8645	0.247002
	xxx	field_21.jpg	64	8	15	129				56	13	150
		field_22.jpg	64	0	12	132				64	7	157
		field_23.jpg	64	4	9	127				62	10	150
		field_24.jpg	64	0	17	160				62	19	187
		field_26.jpg	64	23	5	96				43	5	114
		field_26.jpg	64	3	12	141				62	12	154
		field_27.jpg	64	0	6	112				64	8	129
		field_28.jpg	64	0	11	181				64	15	202
		field_29.jpg	64	4	10	152				60	11	157
		field_30.jpg	64	0	8	137				63	8	140
		field_31.jpg	64	53	3	33				12	3	45
		field_32.jpg	64	0	8	160				64	10	176
		field_33.jpg	64	15	10	116				54	15	141
		field_34.jpg	64	1	15	150				63	16	159
		field_35.jpg	64	2	8	150				62	9	175
		field_36.jpg	64	0	12	135				56	14	157
		field_37.jpg	64	0	7	141				64	6	155
		field_38.jpg	64	0	16	165				62	13	181
		field_39.jpg	64	0	16	169				63	18	195
		field_40.jpg	64	0	7	127				64	7	153
		TOTAAL	1280	113	207	2713	73.6012	15.8703	0.177378	1164	219	3077	63.8804	14.804	0.188144
	xxx	field_41.jpg	64	63	1	2				0	0	3
		field_42.jpg	64	0	12	171				64	12	195
		field_43.jpg	64	0	14	145				64	15	167
		field_44.jpg	64	0	6	128				64	8	154
		field_45.jpg	64	42	5	62				22	2	63
		field_46.jpg	64	19	9	85				45	12	102
		field_47.jpg	64	0	11	153				64	13	184
		field_48.jpg	64	16	11	122				48	11	136
		field_49.jpg	64	2	18	158				63	21	168
		field_50.jpg	64	1	8	117				62	7	134
		field_51.jpg	64	47	5	49				18	5	73
		field_52.jpg	64	5	7	145				61	7	168
		field_53.jpg	64	0	7	171				64	14	193
		field_54.jpg	64	14	11	102				52	10	124
		field_55.jpg	64	0	8	156				64	8	184
		field_56.jpg	64	1	11	170				64	12	188
		field_57.jpg	64	40	4	63				26	6	75
		field_58.jpg	64	0	19	183				64	19	187
		field_59.jpg	64	3	10	141				62	13	163
		field_60.jpg	64	48	2	58				17	3	61
		TOTAAL	1280	301	179	2381	69.8866	15.6371	0.18284	988	198	2722	60.3674	15.1301	0.200405
	xxx	field_61.jpg	64	24	15	97				42	18	111
		field_62.jpg	64	0	13	132				64	19	157
		field_63.jpg	64	20	17	100				44	16	105
		field_64.jpg	64	2	20	134				59	19	153
		field_65.jpg	64	34	7	67				30	8	85
		field_66.jpg	64	12	19	139				50	20	159
		field_67.jpg	64	25	13	77				36	10	109
		field_68.jpg	64	20	14	83				40	13	94
		field_69.jpg	64	0	16	135				64	18	153
		field_70.jpg	64	34	11	79				30	13	90
		field_71.jpg	64	0	23	146				60	21	170
		field_72.jpg	64	59	0	15				3	0	13
		field_73.jpg	64	21	14	105				45	15	127
		field_74.jpg	64	2	14	121				62	16	148
		field_75.jpg	64	41	2	29				23	3	29
		field_76.jpg	64	16	14	120				48	16	154
		field_77.jpg	64	4	15	113				58	19	130
		field_78.jpg	64	0	13	127				58	13	141
		field_79.jpg	64	0	14	128				60	17	157
		field_80.jpg	64	12	11	104				53	13	103
		TOTAAL	1280	326	265	2051	69.8742	26.8747	0.277778	929	287	2388	55.9196	24.9983	0.308934
	xxx	field_81.jpg	64	0	8	104				64	9	120
		field_82.jpg	64	0	13	121				64	15	147
		field_83.jpg	64	15	13	87				48	13	91
		field_84.jpg	64	0	13	132				64	13	165
		field_85.jpg	64	0	16	132				57	21	151
		field_86.jpg	64	14	10	107				54	16	123
		field_87.jpg	64	0	25	160				64	27	198
		field_88.jpg	64	16	8	102				48	10	106
		field_89.jpg	64	0	17	168				63	18	174
		field_90.jpg	64	0	6	99				62	9	113
		field_91.jpg	64	0	12	139				64	14	165
		field_92.jpg	64	0	17	136				64	22	169
		field_93.jpg	64	0	10	142				64	12	156
		field_94.jpg	64	0	8	128				64	8	149
		field_95.jpg	64	0	14	122				64	15	146
		field_96.jpg
		field_97.jpg	64	0	19	166				64	23	178
		field_98.jpg	64	8	11	93				51	10	115
		field_99.jpg	64	14	19	99				35	15	93
		field_100.jpg	64	52	4	29				10	2	27
		TOTAAL	1216	119	243	2266	78.3901	22.3054	0.221513	1068	272	2586	64.0247	21.8778	0.254682
	xxx	field_101.jpg
		field_102.jpg	64	0	9	124				21	8	93
		field_103.jpg	64	60	0	10				4	0	9
		field_104.jpg	64	0	22	132				64	20	159
		field_105.jpg	64	0	8	134				55	9	145
		field_106.jpg	64	3	26	180				61	23	171
		field_107.jpg	64	28	10	119				39	11	140
		field_108.jpg	64	5	10	139				61	14	172
		field_109.jpg	64	55	4	34				8	4	42
		field_110.jpg	64	0	9	119				64	7	132
		field_111.jpg	64	0	7	108				62	6	115
		field_112.jpg	64	0	11	146				63	15	170
		field_113.jpg	64	0	13	152				64	14	184
		field_114.jpg	64	0	14	122				64	18	159
		field_115.jpg	64	0	8	126				64	8	139
		field_116.jpg	64	21	4	134				45	10	159
		field_117.jpg	64	36	4	61				28	4	66
		field_118.jpg	64	39	12	49				23	9	65
		field_119.jpg	64	10	6	129				60	14	171
		field_120.jpg	64	0	21	182				64	24	211
		TOTAAL	1216	257	198	2200	71.9491	18.72	0.206465	914	218	2502	57.8609	18.1231	0.238512
	xxx	field_121.jpg	64	2	13	185				62	11	206
		field_122.jpg	64	0	17	172				64	14	197
		field_123.jpg	64	2	6	149				63	6	163
		field_124.jpg	64	14	9	115				50	10	138
		field_125.jpg	64	12	11	133				53	16	139
		field_126.jpg	64	33	3	87				30	4	91
		field_127.jpg	64	8	6	127				56	6	137
		field_128.jpg	64	0	12	123				58	11	152
		field_129.jpg	64	0	10	210				63	8	206
		field_130.jpg	64	0	10	124				64	12	139
		field_131.jpg	64	0	26	195				58	27	185
		field_132.jpg	64	29	11	98				33	7	118
		field_134.jpg	64	0	17	151				58	18	163
		field_134.jpg	64	5	15	151				56	12	162
		field_135.jpg	64	21	10	124				43	8	149
		field_136.jpg	64	58	2	19
		field_137.jpg	64	6	12	133				58	12	148
		field_138.jpg	64	16	13	150				49	15	153
		field_139.jpg	64	6	15	143				58	16	149
		field_140.jpg	64	28	5	93				34	7	89
		TOTAAL	1280	240	223	2682	63.3617	17.2946	0.214423	1010	220	2884	56.9764	15.8669	0.217822
	xxx	field_141.jpg	64	0	11	152				64	9	166
		field_142.jpg	64	6	15	168				59	15	176
		field_143.jpg	64	0	13	163				64	13	180
		field_144.jpg	64	0	9	197				64	8	221
		field_145.jpg	64	25	7	85				39	9	94
		field_146.jpg	64	0	17	174				64	20	194
		field_147.jpg	64	0	10	121				64	10	123
		field_148.jpg	64	56	2	16				9	3	18
		field_149.jpg	64	16	6	131				48	7	151
		field_150.jpg	64	0	12	218				64	12	228
		field_151.jpg	64	21	8	112				41	8	127
		field_153.jpg	64	0	10	157				64	10	170
		TOTAAL	768	124	120	1694	64.34	14.7344	0.186335	644	124	1848	58.5281	13.9567	0.192547

## Sheet: interobserver agreement
	MANUAL						AUTOMATIC
	Lm			Vvsep			Lm			Vvsep
	observer 1	observer 2	observer 3	observer 1	observer 2	observer 3	observer 1	observer 2	observer 3	observer 1	observer 2	observer 3
lung 1	83.0158	76.7015	87.5638	0.247914	0.232164	0.24318	69.7033	70.9475	67.4388	0.247002	0.23913	0.261078
lung 2	73.6012	70.4421	83.3955	0.177378	0.178448	0.13877	63.8804	64.0681	62.827	0.188144	0.196413	0.202923
lung 3	69.8866	66.4856	74.8021	0.18284	0.193846	0.16718	60.3674	60.6796	57.7485	0.200405	0.203459	0.213552
lung 4	69.8742	67.8106	77.1775	0.277778	0.285561	0.2591	55.9196	56.1141	53.2715	0.308934	0.312775	0.330444
lung 5	78.3901	76.5372	77.7288	0.221513	0.240637	0.24886	64.0247	64.5286	62.2146	0.254682	0.256039	0.272385
lung 6	71.9491	70.3368	72.6971	0.206465	0.197711	0.23819	57.8609	59.8626	54.9866	0.238512	0.234244	0.25
lung 7	63.3617	64.5348	70.019	0.214423	0.204637	0.2091	56.9764	57.3869	56.1366	0.217822	0.215431	0.227651
lung 8	64.34	64.0741	68.454	0.186335	0.181538	0.18779	58.5281	58.8936	55.5472	0.192547	0.190328	0.204611
